# Supplementary material for: GSK3 inhibition circumvents and overcomes acquired lorlatinib resistance in ALK-rearranged non-small-cell lung cancer
Source: NPJ Precis Oncol. 2022 Mar 17;6:16. doi: 10.1038/s41698-022-00260-0 (PMC8931094; doi:10.1038/s41698-022-00260-0)
Supplement: Supplementary file 2 — Supplementary Data set 1 [file 41698_2022_260_MOESM2_ESM.xlsx]

## Sheet: Original data for Fig.2
Relative Cell Viability in single treatment						Difference to JFCR-028-3 parent						ranking
	JFCR-028-3	JFCR-028-3-LR1000#1	JFCR-028-3-LR1000#2	JFCR-028-3-LR3000			JFCR-028-3	JFCR-028-3-LR1000#1	JFCR-028-3-LR1000#2	JFCR-028-3-LR3000			JFCR-028-3-LR1000#1	Difference of cell viability (%) (LR1000#1 - parent)	JFCR-028-3-LR1000#2	Difference of cell viability (%) (LR1000#2 - parent)	JFCR-028-3-LR3000	Difference of cell viability (%) (LR3000 - parent)
Afatinib	134.539	101.273	103.057	105.539		Afatinib	0	-33.2655	-31.4816	-29		1	Tazemetostat	-49.2831	LY2090314	-90.2033	LY2090314	-76.4204
Osimertinib	67.6359	77.1493	85.208	76.6543		Osimertinib	0	9.51341	17.5722	9.01845		2	G007-LK	-48.4179	G007-LK	-52.2347	G007-LK	-43.1066
Lapatinib	132.036	106.029	114.896	103.477		Lapatinib	0	-26.0066	-17.1394	-28.5591		3	Nutlin-3	-48.2211	Palbociclib	-35.1282	Tofacitinib	-42.3384
Gefitinib	133.765	105.645	119.377	115.157		Gefitinib	0	-28.1205	-14.3882	-18.608		4	Tofacitinib	-39.9589	Dasatinib	-34.4609	Palbociclib	-37.9711
Erlotinib	132.206	98.866	101.9	115.618		Erlotinib	0	-33.34	-30.3063	-16.5882		5	Dovitinib	-39.8392	Lenvatinib	-32.1769	Tazemetostat	-36.1405
Vandetanib	125.776	99.39	107.48	100.199		Vandetanib	0	-26.3863	-18.296	-25.5778		6	Decitabine	-38.8989	Afatinib	-31.4816	Cabozantinib	-32.2785
Sorafenib	136.79	99.8618	106.736	106.833		Sorafenib	0	-36.9285	-30.0547	-29.9573		7	LY2090314	-38.0126	Erlotinib	-30.3063	Dovitinib	-31.6343
Sunitinib	126.508	112.013	107.092	107.073		Sunitinib	0	-14.4952	-19.4161	-19.4354		8	Sorafenib	-36.9285	Sorafenib	-30.0547	Lenvatinib	-29.979
Lenvatinib	142.216	106.422	110.039	112.237		Lenvatinib	0	-35.7941	-32.1769	-29.979		9	Venetoclax	-35.927	Dovitinib	-20.6072	Sorafenib	-29.9573
Nintedanib	119.042	109.086	107.193	105.17		Nintedanib	0	-9.95692	-11.8498	-13.8721		10	Lenvatinib	-35.7941	Cabozantinib	-20.5832	Afatinib	-29
Foretinib	22.9657	31.4112	48.9838	65.8817		Foretinib	0	8.44551	26.0182	42.916		11	Linsitinib	-34.6715	Tazemetostat	-20.0329	Lapatinib	-28.5591
Cabozantinib	137.608	106.52	117.025	105.329		Cabozantinib	0	-31.0879	-20.5832	-32.2785		12	Erlotinib	-33.34	Sunitinib	-19.4161	RO5045337	-26.2251
Linifanib	139.894	129.152	127.451	127.742		Linifanib	0	-10.7413	-12.4428	-12.1511		13	Afatinib	-33.2655	Vandetanib	-18.296	Vandetanib	-25.5778
Regorafenib	146.695	114.979	134.784	137.693		Regorafenib	0	-31.7162	-11.9117	-9.00267		14	Regorafenib	-31.7162	Lapatinib	-17.1394	Dasatinib	-25.1739
Lorlatinib	5.175	62.9802	86.2503	87.4855		Lorlatinib	0	57.8052	81.0753	82.3105		15	RO5045337	-31.432	Gefitinib	-14.3882	Dabrafenib	-23.8498
Ceritinib	3.66435	54.8894	69.3302	67.2376		Ceritinib	0	51.225	65.6658	63.5733		16	Cabozantinib	-31.0879	Ribociclib	-13.4791	Venetoclax	-23.6312
Crizotinib	6.30167	62.9409	81.6188	86.9672		Crizotinib	0	56.6392	75.3172	80.6655		17	Ribociclib	-30.5742	Linifanib	-12.4428	Infigratinib	-23.263
Alectinib	9.11037	59.5823	86.3634	81.6743		Alectinib	0	50.472	77.253	72.564		18	Ibrutinib	-30.4856	Regorafenib	-11.9117	Ribociclib	-23.0999
ASP3026	5.77147	75.3838	84.0399	83.3567		ASP3026	0	69.6124	78.2684	77.5853		19	Dabrafenib	-28.6061	Nintedanib	-11.8498	Linsitinib	-22.9479
Brigatinib	2.63951	41.287	34.7225	46.4484		Brigatinib	0	38.6475	32.083	43.8089		20	Gefitinib	-28.1205	AEW541	-11.7368	Decitabine	-22.3976
TAE684	3.40657	34.7629	32.2166	50.9629		TAE684	0	31.3563	28.81	47.5563		21	Dasatinib	-27.8744	Ipatasertib	-11.0701	Nutlin-3	-20.7859
AZD3463	2.99374	53.3408	66.9239	68.5919		AZD3463	0	50.347	63.9302	65.5981		22	Vorinostat	-26.8646	CH5183284	-10.7517	Ipatasertib	-20.4753
Entrectinib	5.39784	59.9047	74.2903	72.8136		Entrectinib	0	54.5069	68.8924	67.4158		23	Vandetanib	-26.3863	Tozasertib	-10.4902	AEW541	-20.241
AEW541	115.521	100.429	103.785	95.2805		AEW541	0	-15.0929	-11.7368	-20.241		24	Everolimus	-26.0158	Venetoclax	-10.4316	Sunitinib	-19.4354
Linsitinib	138.283	103.611	136.638	115.335		Linsitinib	0	-34.6715	-1.6446	-22.9479		25	Lapatinib	-26.0066	PHA665752	-9.86671	Gefitinib	-18.608
CH5183284	127.104	108.036	116.352	115.265		CH5183284	0	-19.0675	-10.7517	-11.8383		26	Ipatasertib	-25.6131	Rapamycin	-9.19793	PHA665752	-18.3026
Infigratinib	128.812	118.567	135.516	105.549		Infigratinib	0	-10.2448	6.70423	-23.263		27	Tozasertib	-24.1102	Galunisertib	-8.97917	Azacitidine	-17.3922
PHA665752	117.302	101.494	107.435	98.9993		PHA665752	0	-15.808	-9.86671	-18.3026		28	Ruxolitinib	-24.0375	RO5045337	-8.90444	Galunisertib	-16.9042
Lestaurtinib	12.7146	29.2346	34.8473	51.5919		Lestaurtinib	0	16.52	22.1327	38.8773		29	SHP099	-21.4359	Pictilisib	-7.29727	Ibrutinib	-16.8217
Dovitinib	145.269	105.43	124.662	113.634		Dovitinib	0	-39.8392	-20.6072	-31.6343		30	Azacitidine	-21.174	Nutlin-3	-6.44926	Erlotinib	-16.5882
Bemcentinib	92.7941	83.7884	87.33	108.111		Bemcentinib	0	-9.00567	-5.46403	15.3167		31	Rapamycin	-20.0108	Everolimus	-6.36049	Nintedanib	-13.8721
Agerafenib	136.862	123.008	146.821	131.705		Agerafenib	0	-13.854	9.95956	-5.15638		32	CH5183284	-19.0675	Dabrafenib	-6.13166	Imatinib	-13.0648
Galunisertib	140.856	124.63	131.877	123.952		Galunisertib	0	-16.2264	-8.97917	-16.9042		33	Galunisertib	-16.2264	Bemcentinib	-5.46403	SHP099	-12.7431
Imatinib	101.691	87.5034	98.2344	88.6266		Imatinib	0	-14.188	-3.45703	-13.0648		34	PHA665752	-15.808	Tofacitinib	-5.01367	Linifanib	-12.1511
Dasatinib	65.3191	37.4446	30.8581	40.1451		Dasatinib	0	-27.8744	-34.4609	-25.1739		35	AEW541	-15.0929	SHP099	-3.87039	CH5183284	-11.8383
Ponatinib	45.4741	55.2642	60.4536	61.3226		Ponatinib	0	9.7901	14.9795	15.8485		36	Sunitinib	-14.4952	Decitabine	-3.5464	Ruxolitinib	-11.3624
17-AAG	22.3461	31.38	43.5221	48.9649		17-AAG	0	9.03391	21.176	26.6188		37	Alisertib	-14.2693	Imatinib	-3.45703	Navitoclax	-11.2146
Luminespib	31.8417	29.7014	50.1897	56.9133		Luminespib	0	-2.14038	18.348	25.0716		38	Imatinib	-14.188	DMSO2	-2.84709	Vorinostat	-10.8913
Ganetespib	24.9791	26.9532	55.2646	59.2388		Ganetespib	0	1.97413	30.2855	34.2596		39	Agerafenib	-13.854	Vorinostat	-1.73144	Everolimus	-10.1853
Pictilisib	41.2674	33.1423	33.9702	39.4049		Pictilisib	0	-8.12516	-7.29727	-1.86253		40	quisinostat	-12.9845	Linsitinib	-1.6446	Regorafenib	-9.00267
Dactolisib	32.1794	29.1603	34.7761	36.9908		Dactolisib	0	-3.01909	2.59673	4.81136		41	Linifanib	-10.7413	AZD5363	0.662999	Rapamycin	-6.62802
AZD5363	69.1462	64.8125	69.8092	82.831		AZD5363	0	-4.33369	0.662999	13.6848		42	Infigratinib	-10.2448	panobinostat	2.56003	Agerafenib	-5.15638
Ipatasertib	106.271	80.6583	95.2013	85.7961		Ipatasertib	0	-25.6131	-11.0701	-20.4753		43	panobinostat	-9.98444	Dactolisib	2.59673	Pictilisib	-1.86253
LY2090314	129.585	91.5721	39.3813	53.1642		LY2090314	0	-38.0126	-90.2033	-76.4204		44	Nintedanib	-9.95692	DMSO1	2.84709	DMSO1	-0.64116
Rapamycin	74.6909	54.6801	65.493	68.0629		Rapamycin	0	-20.0108	-9.19793	-6.62802		45	Bemcentinib	-9.00567	Ibrutinib	3.17106	DMSO2	0.64116
Everolimus	78.3415	52.3257	71.981	68.1562		Everolimus	0	-26.0158	-6.36049	-10.1853		46	Pictilisib	-8.12516	FH-535	4.70658	Dactolisib	4.81136
Torkinib	49.1596	52.1517	60.6629	64.5385		Torkinib	0	2.99206	11.5032	15.3789		47	(+)-JQ-1	-5.72569	quisinostat	6.52654	Tozasertib	5.66794
Dabrafenib	123.703	95.0974	117.572	99.8537		Dabrafenib	0	-28.6061	-6.13166	-23.8498		48	DMSO1	-4.45264	Infigratinib	6.70423	(+)-JQ-1	6.90874
RO5126766	68.638	87.5346	114.136	96.0519		RO5126766	0	18.8966	45.4981	27.4139		49	AZD5363	-4.33369	Azacitidine	7.5317	panobinostat	7.13931
Cobimetinib	90.0115	99.8204	128.147	112.671		Cobimetinib	0	9.80891	38.1355	22.6596		50	Ulixertinib	-4.15743	(+)-JQ-1	7.74548	Ulixertinib	7.95274
Trametinib	53.3958	75.1523	83.1277	77.6286		Trametinib	0	21.7565	29.7319	24.2328		51	FH-535	-4.08504	Alisertib	8.00704	Osimertinib	9.01845
SCH772984	82.0511	97.7838	127.979	108.677		SCH772984	0	15.7327	45.9277	26.6256		52	Dactolisib	-3.01909	Agerafenib	9.95956	quisinostat	9.64491
Ulixertinib	99.2294	95.072	133.789	107.182		Ulixertinib	0	-4.15743	34.5599	7.95274		53	Luminespib	-2.14038	Torkinib	11.5032	AZD5363	13.6848
Ruxolitinib	136.748	112.71	152.523	125.385		Ruxolitinib	0	-24.0375	15.7749	-11.3624		54	Navitoclax	-0.944104	Navitoclax	13.3199	FH-535	14.8569
Tofacitinib	151.235	111.276	146.221	108.897		Tofacitinib	0	-39.9589	-5.01367	-42.3384		55	Ganetespib	1.97413	Ponatinib	14.9795	Bemcentinib	15.3167
Navitoclax	115.43	114.486	128.75	104.216		Navitoclax	0	-0.944104	13.3199	-11.2146		56	Torkinib	2.99206	Ruxolitinib	15.7749	Torkinib	15.3789
Obatoclax	48.7445	68.5488	71.1212	66.641		Obatoclax	0	19.8043	22.3768	17.8966		57	DMSO2	4.45264	Osimertinib	17.5722	Ponatinib	15.8485
Venetoclax	153.791	117.864	143.36	130.16		Venetoclax	0	-35.927	-10.4316	-23.6312		58	Foretinib	8.44551	Luminespib	18.348	Alisertib	17.0786
Decitabine	140.439	101.541	136.893	118.042		Decitabine	0	-38.8989	-3.5464	-22.3976		59	17-AAG	9.03391	17-AAG	21.176	Obatoclax	17.8966
Azacitidine	135.862	114.688	143.394	118.47		Azacitidine	0	-21.174	7.5317	-17.3922		60	Osimertinib	9.51341	Lestaurtinib	22.1327	Cobimetinib	22.6596
Vorinostat	132.505	105.64	130.773	121.614		Vorinostat	0	-26.8646	-1.73144	-10.8913		61	Ponatinib	9.7901	Obatoclax	22.3768	Trametinib	24.2328
panobinostat	28.5048	18.5203	31.0648	35.6441		panobinostat	0	-9.98444	2.56003	7.13931		62	Cobimetinib	9.80891	Foretinib	26.0182	Luminespib	25.0716
quisinostat	29.1379	16.1534	35.6645	38.7829		quisinostat	0	-12.9845	6.52654	9.64491		63	SCH772984	15.7327	TAE684	28.81	17-AAG	26.6188
Tazemetostat	159.282	109.999	139.25	123.142		Tazemetostat	0	-49.2831	-20.0329	-36.1405		64	Lestaurtinib	16.52	Trametinib	29.7319	SCH772984	26.6256
(+)-JQ-1	55.11	49.3844	62.8555	62.0188		(+)-JQ-1	0	-5.72569	7.74548	6.90874		65	RO5126766	18.8966	Ganetespib	30.2855	RO5126766	27.4139
Nutlin-3	156.318	108.097	149.869	135.532		Nutlin-3	0	-48.2211	-6.44926	-20.7859		66	Obatoclax	19.8043	Brigatinib	32.083	Ganetespib	34.2596
RO5045337	147.964	116.532	139.059	121.739		RO5045337	0	-31.432	-8.90444	-26.2251		67	Trametinib	21.7565	Ulixertinib	34.5599	Lestaurtinib	38.8773
Palbociclib	42.0461	89.212	6.91798	4.07505		Palbociclib	0	47.1659	-35.1282	-37.9711		68	TAE684	31.3563	Cobimetinib	38.1355	Foretinib	42.916
Ribociclib	133.174	102.599	119.695	110.074		Ribociclib	0	-30.5742	-13.4791	-23.0999		69	Brigatinib	38.6475	RO5126766	45.4981	Brigatinib	43.8089
Alisertib	51.1895	36.9202	59.1965	68.2681		Alisertib	0	-14.2693	8.00704	17.0786		70	Palbociclib	47.1659	SCH772984	45.9277	TAE684	47.5563
Tozasertib	62.3537	38.2434	51.8634	68.0216		Tozasertib	0	-24.1102	-10.4902	5.66794		71	AZD3463	50.347	AZD3463	63.9302	Ceritinib	63.5733
Ibrutinib	147.649	117.163	150.82	130.827		Ibrutinib	0	-30.4856	3.17106	-16.8217		72	Alectinib	50.472	Ceritinib	65.6658	AZD3463	65.5981
SHP099	133.496	112.06	129.626	120.753		SHP099	0	-21.4359	-3.87039	-12.7431		73	Ceritinib	51.225	Entrectinib	68.8924	Entrectinib	67.4158
G007-LK	144.829	96.411	92.5942	101.722		G007-LK	0	-48.4179	-52.2347	-43.1066		74	Entrectinib	54.5069	Crizotinib	75.3172	Alectinib	72.564
FH-535	67.7087	63.6237	72.4153	82.5656		FH-535	0	-4.08504	4.70658	14.8569		75	Crizotinib	56.6392	Alectinib	77.253	ASP3026	77.5853
DMSO1	100.315	95.8626	103.162	99.6741		DMSO1	0	-4.45264	2.84709	-0.64116		76	Lorlatinib	57.8052	ASP3026	78.2684	Crizotinib	80.6655
DMSO2	99.6847	104.137	96.8377	100.326		DMSO2	0	4.45264	-2.84709	0.64116		77	ASP3026	69.6124	Lorlatinib	81.0753	Lorlatinib	82.3105

## Sheet: Original data for Fig.5
	Cell	H3122	JFCR-018-1	JFCR-028-3	JFCR-028-4	JFCR-028-5	JFCR-093-3	JFCR-198-2	JFCR-278	DU-LAD-002	MCC003	JFCR-028-4	JFCR-028-5	JFCR-093-3	JFCR-198-2	JFCR-278	DU-LAD-002	MCC003	JFCR-028-4	JFCR-028-5	JFCR-093-3	JFCR-198-2	JFCR-278	DU-LAD-002	MCC003
	conc.	single										combination with 100 nM Lorlatinib (% of DMSO control)							combination with 100 nM Lorlatinib								Relative Cell Viability
Afatinib	0.1µM	99.8496	78.5708	98.5683	92.7803	88.2467	92.9315	127.581	107.716	90.4939	111.504	53.0727	68.775	77.0275	114.566	28.4333	58.5084	58.4221	28.1069	51.2437	41.859	75.2329	13.0037	23.226	26.2134		1
Osimertinib	1µM	67.3908	71.9109	69.4404	56.9999	51.8955	78.3664	103.304	59.6648	77.5869	67.1347	35.1633	47.2005	70.5022	87.6848	14.2459	62.093	49.4863	18.6222	35.1687	38.3129	57.5808	6.51526	24.6489	22.204		16
Lapatinib	2µM	97.484	72.262	93.6074	114.763	79.1521	91.0918	128.707	117.298	90.6111	124.304	46.99	50.7148	81.5046	100.044	17.0952	54.2414	53.7803	24.8855	37.7872	44.292	65.6965	7.81836	21.5321	24.1306		31
Gefitinib	1µM	111.617	76.6072	106.344	105.133	90.4958	94.474	129.256	120.113	93.7331	121.438	51.1137	55.8859	83.3472	92.1686	24.1785	61.7385	59.3555	27.0694	41.6401	45.2933	60.5252	11.0578	24.5082	26.6321		46
Erlotinib	1µM	103.124	83.1116	101.453	100.766	86.9108	97.6545	136.445	105.64	97.0035	108.269	63.0071	77.8462	84.6911	117.973	39.0639	68.2536	66.7405	33.3681	58.0026	46.0236	77.4702	17.8655	27.0945	29.9457		61
Vandetanib	1µM	93.0445	82.911	99.1059	98.2988	81.2816	90.2297	123.23	90.9207	82.8929	100.687	82.0915	74.0466	66.1046	94.9719	16.7484	61.2886	58.1524	43.4751	55.1715	35.9232	62.3661	7.65975	24.3297	26.0923		76
Sorafenib	1µM	107.115	94.0514	103.887	74.3405	74.5099	111.638	124.807	123.807	96.9422	95.4138	91.7725	115.716	124.928	104.95	156.549	113.616	131.828	48.602	86.2188	67.8898	68.9188	71.5966	45.1021	59.1498		91
Sunitinib	1µM	121.017	95.5886	96.0447	101.494	93.8068	106.896	126.549	121.639	103.013	89.1691	100.593	117.86	121.083	113.811	112.114	112.23	112.563	53.2734	87.8165	65.8	74.7374	51.2742	44.5517	50.5057		106
Lenvatinib	1µM	97.2216	82.9469	94.9025	110.634	94.1034	103.912	128.747	117.057	90.8656	113.142	108.652	106.164	100.509	107.365	115.733	103.676	116.652	57.5411	79.1016	54.6193	70.5041	52.9297	41.1561	52.3406		121
Nintedanib	1µM	89.4978	84.462	79.2958	107.488	99.6706	113.807	135.954	97.4658	106.812	93.5761	116.042	115.752	102.981	114.784	67.8136	95.3496	109.248	61.4552	86.2457	55.9627	75.3766	31.014	37.8508	49.0184
Foretinib	1µM	53.4363	49.3624	8.757	42.969	51.6868	67.7502	63.5273	27.0277	78.8369	71.3985	41.7489	63.0602	54.7794	21.2436	18.5592	81.853	50.2467	22.1099	46.9856	29.7687	13.9503	8.48788	32.4931	22.5451
Cabozantinib	1µM	108.612	71.273	88.8896	109.454	100.822	84.3812	109.747	118.882	92.4548	122.592	87.6157	103.278	85.9557	56.3269	82.4699	86.4672	85.141	46.4007	76.9517	46.7108	36.9887	37.717	34.3247	38.2018
Linifanib	1µM	107.966	82.1396	92.2429	107.419	108.372	117.704	157.099	147.361	102.647	124.799	112.52	115.486	111.313	138.182	137.007	103.952	113.661	59.5896	86.0478	60.491	90.7413	62.6592	41.2657	50.9983
Regorafenib	1µM	87.1659	85.9697	86.7282	94.7112	108.416	117.878	137.779	143.555	103.139	124.544	102.754	127.292	130.4	118.173	132.417	117.808	131.024	54.4177	94.8444	70.8634	77.6015	60.56	46.766	58.7892
Lorlatinib	1µM	21.197	26.8207	2.79372	75.1442	81.3883	67.1332	107.311	48.7746	42.0867	55.6654	107.22	120.175	106.309	110.477	109.103	99.228	117.013	56.7829	89.5413	57.7716	72.5478	49.8973	39.3904	52.5026
Ceritinib	1µM	3.49448	21.0888	2.10718	73.543	65.9155	55.6822	83.9091	38.8195	36.4696	32.8275	111.301	92.9354	76.4153	79.4245	47.1913	84.4536	78.921	58.9444	69.2454	41.5263	52.1565	21.5825	33.5254	35.411
Crizotinib	1µM	17.7694	23.8481	3.08867	71.3688	72.3658	58.6762	59.8997	65.7979	46.5834	48.1462	108.619	115.909	95.8018	57.4323	100.284	102.358	100.206	57.5239	86.3629	52.0615	37.7146	45.8641	40.633	44.9615
Alectinib	1µM	16.2639	27.8742	5.36131	62.3087	56.6885	72.0386	110.344	47.1766	42.6492	53.3616	84.411	92.6214	97.6661	106.574	69.6168	94.1624	102.302	44.7035	69.0114	53.0746	69.9849	31.8387	37.3795	45.9018
ASP3026	1µM	21.4068	26.5189	3.14167	88.8121	82.7779	65.2414	111.097	60.9372	48.545	47.8717	98.5159	106.787	96.5691	101.581	69.5811	90.6908	93.6133	52.1733	79.5659	52.4785	66.7059	31.8223	36.0014	42.0032
Brigatinib	1µM	8.63761	25.0452	1.45579	41.9889	36.5098	38.5228	73.4907	8.03716	36.0072	17.8799	64.8356	73.3388	54.9706	66.3815	14.7394	81.5457	44.3998	34.3365	54.6442	29.8726	43.5914	6.74094	32.3711	19.9217
TAE684	1µM	11.809	20.0032	1.468	44.6631	44.9899	30.273	68.0919	8.29468	42.4896	23.2614	79.3842	92.0887	44.0045	70.5512	18.9221	93.7553	43.6946	42.0413	68.6146	23.9133	46.3295	8.65387	37.2179	19.6053
AZD3463	1µM	4.1655	25.2691	1.04832	58.3413	46.8436	53.1639	74.9908	26.3148	33.6402	29.2594	87.0398	100.682	75.7576	84.0579	54.5954	83.8482	58.3432	46.0957	75.0171	41.1689	55.1991	24.9687	33.2851	26.1779
Entrectinib	1µM	15.2794	26.9368	1.8896	84.1975	81.4409	66.7013	100.528	41.5591	38.506	38.0334	87.1839	108.591	93.9255	107.757	48.1953	85.5711	82.9766	46.172	80.9104	51.0419	70.7615	22.0417	33.969	37.2307
AEW541	1µM	102.266	80.0574	92.4633	104.174	80.6698	97.7537	116.826	89.7413	97.0803	78.2301	99.5169	103.963	80.0179	78.926	48.6541	88.9726	76.7473	52.7034	77.4616	43.4841	51.8291	22.2515	35.3193	34.4357
Linsitinib	1µM	82.7323	68.3971	93.6372	120.38	101.873	90.1971	122.827	109.257	91.6205	100.671	108.926	104.886	75.1962	84.6602	40.8057	85.8722	95.6278	57.6863	78.1496	40.8638	55.5946	18.6622	34.0885	42.9071
CH5183284	1µM	118.945	81.1447	109.495	117.707	93.7306	112.328	135.164	121.091	102.418	113.826	70.6963	77.3328	111.001	88.5932	95.2724	84.4789	90.8906	37.4402	57.62	60.321	58.1773	43.5721	33.5354	40.7816
Infigratinib	1µM	106.258	82.6915	114.165	116.338	111.78	107.294	139.619	126.32	104.166	116.122	81.1488	81.4415	93.5859	86.031	83.3363	87.2696	95.1722	42.9758	60.6814	50.8573	56.4948	38.1132	34.6433	42.7027
PHA665752	1µM	110.602	85.4899	94.046	107.438	89.607	116.363	103.176	111.517	96.2404	85.4409	108.522	106.435	110.57	61.4868	90.6103	105.202	106.52	57.4725	79.3036	60.0871	40.3771	41.4399	41.7618	47.7942
Lestaurtinib	1µM	19.1244	36.6467	9.03367	53.5016	36.0935	73.7835	65.9007	16.1822	83.1873	68.3046	34.5459	36.7384	88.9858	59.6136	17.5814	97.463	67.2494	18.2952	27.3735	48.3575	39.147	8.04071	38.6897	30.174
Dovitinib	1µM	86.95	86.0632	88.0936	99.1558	85.7022	102.902	141.668	108.292	96.0035	83.616	111.499	76.5699	102.876	110.696	72.4063	100.541	98.6251	59.0493	57.0516	55.9061	72.6917	33.1144	39.9116	44.252
Bemcentinib	1µM	74.709	66.3031	53.2506	84.8495	62.4068	99.7829	128.578	105.054	95.7691	86.4032	51.5381	70.9865	106.472	116.992	85.803	91.4624	91.1892	27.2942	52.8914	57.8599	76.8265	39.2413	36.3077	40.9156
Agerafenib	1µM	84.057	72.2216	92.1329	103.09	94.6472	100.886	146.91	132.475	93.0694	135.178	91.46	113.908	113.792	117.516	141.711	122.391	136.188	48.4365	84.8716	61.8379	77.1704	64.8102	48.5853	61.1059
Galunisertib	1µM	101.969	85.286	87.841	119.497	111.256	124.147	137.809	142.528	100.113	121.122	129.183	125.737	117.088	120.502	126.184	113.102	107.622	68.4144	93.6859	63.6292	79.1314	57.7092	44.8978	48.2888
Imatinib	1µM	118.403	78.3172	93.9737	90.9107	93.4668	95.8844	120.121	111.927	94.1783	79.1709	101.691	99.6545	97.3703	101.649	100.864	107.692	102.023	53.855	74.2518	52.9139	66.7508	46.1291	42.7505	45.7766
Dasatinib	1µM	88.7843	65.8957	94.5939	40.5202	39.385	35.2244	78.2049	7.8369	50.5189	40.7522	13.1914	30.583	15.8211	35.0819	3.36791	17.2039	6.23352	6.98605	22.7871	8.59764	23.0375	1.54029	6.82938	2.79691
Ponatinib	1µM	43.9947	66.9222	60.11	42.2045	37.0405	62.2521	80.4171	36.9935	78.6818	40.0855	5.10537	17.5781	34.3168	38.6965	3.87507	27.3282	23.9585	2.70377	13.0973	18.6487	25.4112	1.77223	10.8484	10.7499
17-AAG	0.1µM	30.1579	35.5192	19.65	67.7244	57.7639	55.3341	18.637	15.0953	56.4613	25.8255	80.4346	101.208	74.1946	12.0944	20.8689	122.542	45.7178	42.5976	75.4094	40.3195	7.94214	9.54424	48.6452	20.5131
Luminespib	0.1µM	29.9796	27.1083	22.0922	16.009	22.0946	58.0487	4.65979	14.2622	45.1963	30.9373	16.3901	20.8153	81.8983	2.88324	82.9828	114.029	44.3814	8.68009	15.5093	44.506	1.89336	37.9515	45.2658	19.9134
Ganetespib	0.1µM	29.1062	23.0971	16.8859	11.6001	15.569	45.7397	5.13106	18.5614	48.0628	22.5609	11.4533	15.0116	67.55	4.22744	21.9903	114.576	36.0866	6.06557	11.185	36.7086	2.77608	10.0571	45.4829	16.1916
Pictilisib	1µM	35.3683	47.1785	42.6403	28.6822	34.2399	45.9595	57.6142	15.509	44.9243	34.2077	20.1319	36.318	32.7017	25.5517	4.53436	52.9498	30.7044	10.6617	27.0603	17.7711	16.7793	2.07375	21.0194	13.7767
Dactolisib	1µM	21.6803	44.5126	16.6906	24.1734	33.0542	42.9225	39.1532	27.4101	31.9459	38.2328	20.3769	35.9139	57.3666	34.2368	9.19927	52.1517	52.9924	10.7914	26.7591	31.1747	22.4826	4.20721	20.7026	23.7771
AZD5363	1µM	66.354	57.9732	67.9976	48.7374	50.696	85.7533	104.533	82.684	93.6892	61.9137	51.3597	58.9654	80.3487	94.7874	47.016	84.533	72.7807	27.1997	43.9346	43.6638	62.2449	21.5024	33.5569	32.6559
Ipatasertib	1µM	71.9892	73.0195	81.6217	96.8269	97.6151	76.2113	107.992	99.8469	85.7579	79.7921	115.906	106.229	89.9155	98.2166	61.2417	80.1985	88.963	61.3831	79.1503	48.8627	64.4968	28.0084	31.8363	39.9167
LY2090314	1µM	87.6065	101.772	74.3543	61.7283	61.6316	46.2239	115.291	111.25	61.0986	64.9517	25.4928	33.9687	37.6175	87.3277	47.8651	60.126	70.3772	13.5008	25.3098	20.4425	57.3463	21.8907	23.8681	31.5775
Rapamycin	1µM	70.3469	69.3616	48.3136	59.7256	71.5145	78.5705	94.1807	89.3943	73.466	69.6555	59.5113	73.1795	92.2226	71.5622	73.8671	78.4494	79.3238	31.5168	54.5255	50.1165	46.9935	33.7825	31.1419	35.5917
Everolimus	1µM	70.8876	66.6044	49.7929	67.975	77.8876	76.9729	97.4698	88.3047	70.2856	67.5502	65.9188	76.6634	93.1258	80.4952	69.9953	70.1208	79.98	34.9101	57.1213	50.6073	52.8596	32.0118	27.8357	35.8861
Torkinib	1µM	49.0859	48.0547	45.0746	43.7676	51.3088	64.2298	80.5063	68.6152	53.2665	53.095	28.8027	40.1728	69.8501	39.8537	47.1104	51.2873	70.1118	15.2537	29.9324	37.9586	26.1711	21.5456	20.3594	31.4584
Dabrafenib	1µM	105.317	88.3797	77.0402	60.7058	65.6839	95.6728	113.044	111.851	85.6697	78.5774	65.1533	66.6673	97.1299	108.19	62.521	91.8888	96.7654	34.5047	49.6733	52.7833	71.0459	28.5935	36.477	43.4175
RO5126766	1µM	46.1652	63.7891	48.095	110.882	89.2615	85.1596	128.187	80.754	109.963	51.7644	93.2311	84.6475	87.7306	96.8823	44.8359	90.0106	65.2982	49.3745	63.0701	47.6754	63.6206	20.5054	35.7314	29.2986
Cobimetinib	0.1µM	58.1088	72.0568	61.4454	126.703	121.562	82.3344	129.293	107.434	103.598	73.4784	98.0097	98.6704	93.6486	112.726	55.6566	91.3886	83.1097	51.9052	73.5185	50.8914	74.0249	25.4541	36.2784	37.2904
Trametinib	0.1µM	36.8431	59.5705	43.8283	95.2237	77.8705	74.7534	87.6872	49.6696	109.761	42.864	61.5924	61.8094	80.0229	63.2682	34.6841	88.4124	56.8673	32.6189	46.0537	43.4868	41.5469	15.8625	35.0969	25.5157
SCH772984	1µM	36.2935	59.8864	54.6867	117.722	102.566	78.1945	70.4339	77.8661	101.814	45.1482	86.0387	98.6038	84.5925	64.8884	49.1343	85.6999	69.3878	45.5655	73.4689	45.97	42.6108	22.4712	34.0202	31.1335
Ulixertinib	1µM	69.5149	63.0662	68.6793	119.656	107.274	79.5902	117.941	103.985	103.866	67.9477	132.242	101.591	87.8879	102.533	60.8722	91.0976	100.666	70.0344	75.6945	47.7609	67.3313	27.8394	36.1628	45.1677
Ruxolitinib	1µM	111.27	84.4756	93.1558	120.428	122.404	115.23	125.852	134.924	99.8158	121.621	82.5625	112.166	118.07	114.015	114.218	101.668	106.772	43.7245	83.5742	64.1629	74.8712	52.2365	40.3591	47.9072
Tofacitinib	1µM	105.525	74.246	99.6446	120.18	111.991	122.744	126.786	126.893	87.4382	105.097	87.7022	104.259	116.647	84.2536	85.8878	70.5548	110.068	46.4464	77.6826	63.3894	55.3276	39.2801	28.008	49.3861
Navitoclax	1µM	113.622	78.8289	78.5907	78.2689	104.478	95.6626	125.148	130.054	91.498	109.166	42.8245	103.245	91.2104	112.324	98.678	89.0977	84.735	22.6796	76.9273	49.5664	73.7606	45.1296	35.369	38.0196
Obatoclax	1µM	41.2026	23.2911	34.2679	40.028	44.5089	58.2537	56.9189	11.8934	50.1563	62.2532	49.8533	66.4225	75.4208	51.045	5.4985	52.0136	105.14	26.402	49.4908	40.9859	33.5202	2.51469	20.6478	47.1752
Venetoclax	1µM	122.151	91.0447	107.903	109.157	117.28	117.429	141.723	138.33	102.454	118.938	115.099	116.734	107.107	115.224	109.441	102.662	112.771	60.9559	86.9776	58.2053	75.6654	50.0519	40.7537	50.599
Decitabine	1µM	107.749	86.162	97.5861	82.3645	120.246	115.459	141.561	120.313	92.6275	107.87	79.0822	120.117	111.001	124.733	112.91	107.474	119.196	41.8814	89.4981	60.3212	81.9097	51.6386	42.6638	53.4819
Azacitidine	1µM	128.915	88.3932	91.6165	118.188	120.847	113.683	150.495	119.519	98.1503	104.113	103.805	123.35	104.308	121.732	115.553	100.847	114.101	54.9746	91.9073	56.6843	79.939	52.8471	40.0331	51.196
Vorinostat	1µM	81.1957	80.5746	84.2224	128.337	116.157	112.871	110.149	126.001	85.3703	96.6695	102.655	114.087	109.685	111	101.841	77.5829	99.8215	54.3653	85.0052	59.6059	72.8917	46.5761	30.798	44.7888
panobinostat	0.1µM	21.918	30.5036	6.25699	32.2966	34.0466	53.251	61.3145	14.3554	27.5947	34.9335	18.7433	29.8155	39.2985	48.6375	3.24829	14.1689	35.0657	9.92631	22.2153	21.356	31.9393	1.48558	5.62461	15.7336
quisinostat	0.1µM	22.6594	44.3302	14.3977	40.0004	41.8958	46.7202	57.2599	22.1566	29.8975	45.8573	40.4773	40.4056	41.3168	54.3174	4.76243	19.5739	58.2213	21.4365	30.1058	22.4527	35.6691	2.17806	7.77022	26.1232
Tazemetostat	1µM	114.962	89.4081	92.5275	117.083	113.153	108.168	141.64	147.428	94.8083	111.834	120.722	119.361	111.923	126.534	115.919	97.4813	107.213	63.9335	88.9345	60.8223	83.0921	53.0146	38.697	48.1051
(+)-JQ-1	1µM	33.0947	45.6079	28.018	34.1004	18.048	65.6289	78.9313	30.3477	49.9391	54.0113	41.6572	47.9273	71.6329	56.4382	17.403	51.5507	77.7311	22.0614	35.7102	38.9274	37.0618	7.95913	20.464	34.8771
Nutlin-3	1µM	113.267	78.0005	101.613	102.834	105.917	119.998	144.911	140.545	99.7848	90.5004	94.0734	110.234	121.855	128.146	112.994	103.141	96.4644	49.8206	82.1343	66.2194	84.1505	51.6768	40.9438	43.2825
RO5045337	1µM	121.771	54.8027	98.2917	76.9208	95.6989	113.916	145.407	133.182	98.9537	69.577	50.5769	90.4225	111.749	126.295	121.443	102.681	86.8469	26.7851	67.3731	60.7277	82.9352	55.5412	40.7611	38.9672
Palbociclib	1µM	55.2511	13.114	77.2995	1.9835	3.48538	3.16849	33.1344	6.67135	7.89415	13.1093	2.89673	7.20643	66.7467	42.2192	10.3619	27.2098	20.7106	1.53409	5.36945	36.2721	27.7245	4.73892	10.8014	9.29262
Ribociclib	1µM	60.7451	72.3685	86.921	90.7505	90.595	103.223	131.229	100.419	85.2604	85.995	91.0931	94.4594	103.032	109.376	86.7037	89.2905	101.211	48.2423	70.3809	55.9908	71.8248	39.6532	35.4455	45.4123
Alisertib	1µM	82.1635	72.0821	31.6389	62.8057	66.2134	88.7244	123.702	50.7145	76.1304	82.4214	64.0667	77.3507	95.8818	94.6407	51.3053	87.488	97.9593	33.9293	57.6334	52.105	62.1486	23.4641	34.73	43.9532
Tozasertib	1µM	75.8927	77.8911	25.594	64.6504	75.1746	107.311	134.523	68.0567	83.5741	88.6123	67.3926	84.4574	102.536	104.639	74.0931	100.239	92.9522	35.6906	62.9285	55.7213	68.7143	33.8859	39.7916	41.7066
Ibrutinib	1µM	110.529	95.1576	92.8887	110.345	114.327	111.317	157.953	103.599	98.7437	130.176	53.9311	55.7821	82.8402	144.852	20.6113	66.561	67.2957	28.5615	41.5628	45.0178	95.1214	9.42641	26.4226	30.1948
SHP099	5µM	68.411	78.0733	69.6601	107.449	100.785	105.886	136.306	111.238	103.081	100.321	99.2247	110.824	104.441	94.1925	72.6773	86.568	84.7246	52.5487	82.5743	56.7564	61.8543	33.2384	34.3647	38.015
G007-LK	2µM	94.6378	75.7683	82.3759	85.6378	87.8413	78.415	131.167	84.131	92.5188	99.9988	88.8202	95.4408	79.6194	111.88	33.8729	82.941	87.8961	47.0386	71.1122	43.2675	73.4695	15.4915	32.9249	39.438
FH-535	15µM	59.6267	45.1172	75.2259	34.7958	44.7411	77.4894	54.6423	69.1316	67.8229	39.9777	36.2735	31.7668	78.6466	58.057	70.3191	80.7838	71.7766	19.2102	23.6692	42.7389	38.1249	32.1599	32.0686	32.2054
DMSO1		98.1141	95.8753	96.4673	96.0596	98.4736	99.0598	98.012	104.492	102.156	98.8201	95.5261	100.434	100.601	104.283	100.458	102.697	98.1323	50.5899	74.8322	54.6697	68.4806	45.9435	40.7673	44.0308
DMSO2		101.886	104.125	103.533	103.94	101.526	100.94	101.988	95.5077	97.8437	101.18	104.474	99.5665	99.3987	95.7168	99.5424	97.3034	101.868	55.3286	74.1862	54.0162	62.8553	45.5249	38.6264	45.7069

## Sheet: Original data for Fig.S2
	Cell	JFCR-028-3	JFCR-028-3-LR1000#1	JFCR-028-3-LR1000#2	JFCR-028-3-LR3000	JFCR-028-3-LR1000#1	JFCR-028-3-LR1000#2	JFCR-028-3-LR3000	JFCR-028-3-LR1000#1	JFCR-028-3-LR1000#2	JFCR-028-3-LR3000
	conc.	single				combination with 100 nM Lorlatinib (% of DMSO control)			combination with 100 nM Lorlatinib				Relative Cell Viability
Afatinib	0.1µM	134.539	113.251	103.057	105.539	83.3932	84.6216	66.4737	49.0809	43.4386	43.3177		1
Osimertinib	1µM	67.6359	76.0821	85.208	76.6543	64.4565	81.4474	70.6352	37.9357	41.8092	46.0296		16
Lapatinib	2µM	132.036	122.171	114.896	103.477	66.4831	84.8679	71.6577	39.1285	43.565	46.6959		31
Gefitinib	1µM	133.765	118.618	119.377	115.157	66.7235	85.1389	78.728	39.27	43.7041	51.3032		46
Erlotinib	1µM	132.206	125.06	101.9	115.618	82.1889	84.4095	75.4844	48.3721	43.3297	49.1896		61
Vandetanib	1µM	125.776	104.931	107.48	100.199	74.6713	63.4438	63.8915	43.9477	32.5674	41.635		76
Sorafenib	1µM	136.79	116.337	106.736	106.833	117.953	118.683	109.77	69.4209	60.9232	71.5319		91
Sunitinib	1µM	126.508	101.294	107.092	107.073	109.484	107.059	104.049	64.4364	54.9561	67.8037		106
Lenvatinib	1µM	142.216	112.123	110.039	112.237	130.371	107.532	107.979	76.7295	55.1989	70.3648		121
Nintedanib	1µM	119.042	103.572	107.193	105.17	106.048	95.5227	93.5871	62.4143	49.0344	60.9863
Foretinib	1µM	22.9657	63.376	48.9838	65.8817	38.0213	43.6188	53.4318	22.3774	22.3907	34.819
Cabozantinib	1µM	137.608	120.502	117.025	105.329	87.0644	90.5036	95.3915	51.2416	46.458	62.1621
Linifanib	1µM	139.894	130.166	127.451	127.742	119.699	122.86	114.58	70.4484	63.0676	74.6663
Regorafenib	1µM	146.695	126.851	134.784	137.693	127.988	114.486	115.315	75.3273	58.769	75.145
Lorlatinib	1µM	5.175	50.3431	86.2503	87.4855	101.84	105.631	107.139	59.9375	54.2232	69.8176
Ceritinib	1µM	3.66435	32.8041	69.3302	67.2376	75.8226	83.6334	90.5243	44.6252	42.9313	58.9904
Crizotinib	1µM	6.30167	42.4179	81.6188	86.9672	106.955	101.781	102.753	62.9482	52.247	66.9593
Alectinib	1µM	9.11037	45.3244	86.3634	81.6743	105.508	91.6267	95.7342	62.0968	47.0345	62.3854
ASP3026	1µM	5.77147	48.062	84.0399	83.3567	98.7767	97.4267	100.761	58.1349	50.0118	65.6613
Brigatinib	1µM	2.63951	24.9373	34.7225	46.4484	62.851	40.2489	57.7294	36.9908	20.6609	37.6195
TAE684	1µM	3.40657	28.9693	32.2166	50.9629	55.9042	44.5428	67.4171	32.9023	22.865	43.9325
AZD3463	1µM	2.99374	31.8049	66.9239	68.5919	89.4786	80.4159	79.0129	52.6624	41.2797	51.4889
Entrectinib	1µM	5.39784	37.2984	74.2903	72.8136	95.5921	83.6535	86.2135	56.2606	42.9416	56.1812
AEW541	1µM	115.521	103.368	103.785	95.2805	93.5009	90.0531	84.1183	55.0298	46.2267	54.8159
Linsitinib	1µM	138.283	113.705	136.638	115.335	105.73	95.951	99.1401	62.2273	49.2543	64.6048
CH5183284	1µM	127.104	129.421	116.352	115.265	83.842	107.109	105.163	49.345	54.9821	68.5298
Infigratinib	1µM	128.812	118.181	135.516	105.549	89.4018	111.651	108.704	52.6172	57.3135	70.8372
PHA665752	1µM	117.302	106.1	107.435	98.9993	119.558	122.318	115.816	70.3654	62.7892	75.4715
Lestaurtinib	1µM	12.7146	46.1626	34.8473	51.5919	28.8273	31.5259	42.7356	16.9662	16.1831	27.8487
Dovitinib	1µM	145.269	133.845	124.662	113.634	115.581	101.478	104.177	68.0251	52.0914	67.8874
Bemcentinib	1µM	92.7941	106.917	87.33	108.111	78.4906	72.4884	72.878	46.1955	37.2103	47.4911
Agerafenib	1µM	136.862	132.327	146.821	131.705	124.957	118.077	111.735	73.5435	60.6121	72.8125
Galunisertib	1µM	140.856	127.53	131.877	123.952	129.083	114.935	109.476	75.9716	58.9993	71.3402
Imatinib	1µM	101.691	97.1275	98.2344	88.6266	91.0174	103.16	107.306	53.5681	52.9549	69.926
Dasatinib	1µM	65.3191	55.1633	30.8581	40.1451	8.27888	2.50926	6.04251	4.87252	1.28807	3.93761
Ponatinib	1µM	45.4741	66.5977	60.4536	61.3226	25.9893	16.0466	28.0334	15.2959	8.23718	18.268
17-AAG	0.1µM	22.3461	50.026	43.5221	48.9649	34.9361	35.0608	48.8483	20.5616	17.9977	31.8321
Luminespib	0.1µM	31.8417	62.6016	50.1897	56.9133	36.179	38.7943	58.6674	21.2931	19.9142	38.2307
Ganetespib	0.1µM	24.9791	56.1711	55.2646	59.2388	42.3554	49.4491	67.4442	24.9282	25.3836	43.9501
Pictilisib	1µM	41.2674	45.3148	33.9702	39.4049	30.6883	30.4492	36.2513	18.0615	15.6304	23.6233
Dactolisib	1µM	32.1794	49.6359	34.7761	36.9908	44.7797	43.2657	47.4636	26.355	22.2095	30.9298
AZD5363	1µM	69.1462	78.8288	69.8092	82.831	57.1922	55.2091	59.941	33.6604	28.3403	39.0607
Ipatasertib	1µM	106.271	97.6131	95.2013	85.7961	90.4091	82.8445	86.71	53.2101	42.5264	56.5048
LY2090314	1µM	129.585	70.4843	39.3813	53.1642	52.8175	39.3903	45.3614	31.0856	20.2201	29.5599
Rapamycin	1µM	74.6909	74.6373	65.493	68.0629	78.2244	86.523	87.5737	46.0388	44.4146	57.0676
Everolimus	1µM	78.3415	76.2911	71.981	68.1562	77.416	81.7966	90.7533	45.563	41.9884	59.1396
Torkinib	1µM	49.1596	59.9204	60.6629	64.5385	60.4734	61.6616	68.0144	35.5915	31.6526	44.3217
Dabrafenib	1µM	123.703	119.799	117.572	99.8537	128.38	104.388	103.802	75.5579	53.5851	67.6426
RO5126766	1µM	68.638	101.1	114.136	96.0519	85.0498	91.9806	79.2255	50.0559	47.2162	51.6275
Cobimetinib	0.1µM	90.0115	113.383	128.147	112.671	93.2502	101.192	77.5931	54.8822	51.9446	50.5637
Trametinib	0.1µM	53.3958	78.5085	83.1277	77.6286	79.2451	84.872	69.7008	46.6396	43.5671	45.4207
SCH772984	1µM	82.0511	102.481	127.979	108.677	99.5258	104.478	87.2142	58.5757	53.6315	56.8333
Ulixertinib	1µM	99.2294	133.672	133.789	107.182	98.2097	107.532	92.7112	57.8011	55.1991	60.4154
Ruxolitinib	1µM	136.748	152.546	152.523	125.385	110.482	121.811	107.191	65.0238	62.5291	69.8509
Tofacitinib	1µM	151.235	135.447	146.221	108.897	109.221	112.617	100.059	64.2817	57.8094	65.2034
Navitoclax	1µM	115.43	126.92	128.75	104.216	118.804	102.258	103.809	69.9216	52.492	67.6471
Obatoclax	1µM	48.7445	89.5214	71.1212	66.641	69.3674	65.9806	66.3612	40.8261	33.8696	43.2444
Venetoclax	1µM	153.791	143.154	143.36	130.16	124.007	121.936	105.426	72.9838	62.5933	68.7013
Decitabine	1µM	140.439	138.882	136.893	118.042	132.017	124.352	101.806	77.6984	63.8333	66.3423
Azacitidine	1µM	135.862	139.682	143.394	118.47	124.777	125.468	107.293	73.4375	64.406	69.9176
Vorinostat	1µM	132.505	128.974	130.773	121.614	106.852	104.028	99.451	62.8876	53.4006	64.8074
panobinostat	0.1µM	28.5048	41.0283	31.0648	35.6441	10.3628	10.5443	16.242	6.09901	5.41266	10.5841
quisinostat	0.1µM	29.1379	32.5002	35.6645	38.7829	11.0859	12.6215	20.8384	6.52456	6.47898	13.5794
Tazemetostat	1µM	159.282	140.526	139.25	123.142	125.65	121.443	112.796	73.9508	62.3399	73.5037
(+)-JQ-1	1µM	55.11	75.3159	62.8555	62.0188	42.3121	50.5878	54.4331	24.9027	25.9681	35.4715
Nutlin-3	1µM	156.318	152.524	149.869	135.532	123.735	129.443	107.222	72.8243	66.4464	69.8717
RO5045337	1µM	147.964	147.033	139.059	121.739	123.315	132.898	112.75	72.5766	68.2202	73.4734
Palbociclib	1µM	42.0461	42.3676	6.91798	4.07505	5.29601	8.2826	4.00213	3.11696	4.25169	2.608
Ribociclib	1µM	133.174	123.346	119.695	110.074	116.29	121.066	100.205	68.442	62.1463	65.299
Alisertib	1µM	51.1895	98.6319	59.1965	68.2681	53.1935	76.3658	78.2823	31.3069	39.2006	51.0128
Tozasertib	1µM	62.3537	106.1	51.8634	68.0216	52.9734	66.395	77.6959	31.1774	34.0824	50.6307
Ibrutinib	1µM	147.649	121.659	150.82	130.827	93.9767	92.8526	79.9397	55.3098	47.6638	52.0929
SHP099	5µM	133.496	117.263	129.626	120.753	90.5879	97.4881	85.4413	53.3153	50.0433	55.678
G007-LK	2µM	144.829	106.621	92.5942	101.722	74.8463	71.3553	71.4227	44.0507	36.6286	46.5428
FH-535	15µM	67.7087	62.1912	72.4153	82.5656	76.6245	98.7591	95.2555	45.0972	50.6957	62.0734
DMSO1		100.315	99.1119	103.162	99.6741	97.1127	100.06	99.2961	57.1555	51.3635	64.7065
DMSO2		99.6847	100.888	96.8377	100.326	102.887	99.94	100.704	60.5541	51.3019	65.6239
